# Supplementary material for: Response to First-Line Treatment with Immune-Checkpoint Inhibitors in Patients with Advanced Cutaneous Squamous Cell Carcinoma: A Multicenter, Retrospective Analysis from the German ADOReg Registry
Source: Cancers (Basel). 2022 Nov 11;14(22):5543. doi: 10.3390/cancers14225543 (PMC9688854; doi:10.3390/cancers14225543)
Supplement: Supplementary file 1 [file cancers-14-05543-s001.zip]

Archive with 1 entries (1 files):
- cancers-2024661-supplementary.pdf
